# Supplementary material for: Radiosensitization Effect of Talazoparib, a Parp Inhibitor, on Glioblastoma Stem Cells Exposed to Low and High Linear Energy Transfer Radiation
Source: Sci Rep. 2018 Feb 26;8:3664. doi: 10.1038/s41598-018-22022-4 (PMC5826933; doi:10.1038/s41598-018-22022-4)
Supplement: Supplementary file 2 — Supplementary dataset 1 [file 41598_2018_22022_MOESM2_ESM.xlsx]

## Sheet: R633
COMBINATIONS	DMSO	DMSO + 4Gy (X)	OLA + 4Gy(X)	OLA + TMZ + 4Gy(X)	AG + 4Gy(X)	AG+ TMZ + 4Gy(X)	TALA + 4Gy (X)	TALA + TMZ + 4Gy (X)	TMZ + 4Gy(X)	DMSO + 2Gy(C)	OLA + 2Gy(C)	OLA + TMZ + 2Gy(C)	AG + 2Gy(C)	AG+ TMZ + 2Gy(C)	TALA + 2Gy (C)	TALA + TMZ + 2Gy (C)	TMZ + 2Gy (C)
DMSO		2.78e-14	2.27e-70	5.86e-117	4.66e-21	2.18e-100	1.87e-84	1.40e-71	7.8e-13	0.000708	2.52e-45	8.62e-138	1.64e-16	1.02e-97	7.92e-80	2.86e-155	5.76e-44
DMSO + 4Gy (X)	2.78e-14		2.05e-22	1.03e-49	0.0735	1.66e-39	9.95e-31	1.84e-26	0.427	0.000118	2.32e-10	1.25e-63	0.525	2.87e-37	1.52e-27	2.59e-76	1.87e-09
OLA + 4Gy(X)	2.27e-70	2.05e-22		2.67e-08	1.14e-15	0.0002	0.0372	0.0182	1.44e-11	2.68e-39	0.000483	7.27e-23	7.16e-20	0.00175	0.225	7.27e-23	5.83e-05
OLA + TMZ + 4Gy(X)	5.86e-117	1.03e-49	2.67e-08		9.3e-40	0.0627	0.000653	0.0295	3.68e-27	5.54e-72	5.04e-19	0.0155	4.94e-46	0.0107	1.24e-05	4.7e-06	1.74e-21
AG + 4Gy(X)	4.66e-21	0.0735	1.14e-15	9.3e-40		1.49e-30	6.78e-23	7.91e-20	0.529	2.92e-08	4.78e-06	1.33e-52	0.249	1.86e-28	4.92e-20	1.52e-64	2.54e-05
AG+ TMZ + 4Gy(X)	2.18e-100	1.66e-39	0.0002	0.0627	1.49e-30		0.114	0.504	3.66e-21	4.14e-60	1.07e-12	2.12e-05	3.51e-36	0.509	0.0119	2.19e-10	1.28e-14
TALA + 4Gy (X)	1.87e-84	9.95e-31	0.0372	0.000653	6.78e-23	0.114		0.53	2.26e-16	2.11e-49	4.42e-08	9.56e-09	8.38e-28	0.338	0.371	8.42e-15	1.69e-09
TALA + TMZ + 4Gy (X)	1.40e-71	1.84e-26	0.0182	0.0295	7.91e-20	0.504	0.53		2.19e-15	8.25e-43	1.63e-07	3.48e-05	5.61e-24	0.0208	0.169	3.26e-09	1.23e-08
TMZ + 4Gy(X)	7.8e-13	0.427	1.44e-11	3.68e-27	0.529	3.66e-21	2.26e-16	2.19e-15		7.01e-05	3.22e-05	6.64e-36	0.776	1.30e-19	2.26e-14	1.46e-44	0.000112
DMSO + 2Gy(C)	0.000708	0.000118	2.68e-39	5.54e-72	2.92e-08	4.14e-60	2.11e-49	8.25e-43	7.01e-05		5.62e-23	1.21e-87	8.49e-06	1.1e-57	9.93e-46	1.65e-101	7.9e-22
OLA + 2Gy(C)	2.52e-45	2.32e-10	0.000483	5.04e-19	4.78e-06	1.07e-12	4.42e-08	1.63e-07	3.22e-05	5.62e-23		1.02e-28	1.11e-08	3.88e-11	2.79e-06	1.92e-38	0.648
OLA + TMZ + 2Gy(C)	8.62e-138	1.25e-63	7.27e-23	0.0155	1.33e-52	2.12e-05	9.56e-09	3.48e-05	6.64e-36	1.21e-87	1.02e-28		1.44e-59	6.81e-07	1.9e-11	0.027	7.95e-32
AG + 2Gy(C)	1.64e-16	0.525	7.16e-20	4.94e-46	0.249	3.51e-36	8.38e-28	5.61e-24	0.776	8.49e-06	1.11e-08	1.44e-59		5.45e-34	9.91e-25	5.49e-72	7.84e-08
AG+ TMZ + 2Gy(C)	1.02e-97	2.87e-37	0.00175	0.0107	1.86e-28	0.509	0.338	0.0208	1.30e-19	1.1e-57	3.88e-11	6.81e-07	5.45e-34		0.0571	1.63e-12	6.01e-13
TALA + 2Gy (C)	7.92e-80	1.52e-27	0.225	1.24e-05	4.92e-20	0.0119	0.371	0.169	2.26e-14	9.93e-46	2.79e-06	1.9e-11	9.91e-25	0.0571		2.65e-18	1.63e-07
TALA + TMZ + 2Gy (C)	2.86e-155	2.59e-76	7.27e-23	4.7e-06	1.52e-64	2.19e-10	8.42e-15	3.26e-09	1.46e-44	1.65e-101	1.92e-38	0.027	5.49e-72	1.63e-12	2.65e-18		4.88e-42
TMZ + 2Gy (C)	5.76e-44	1.87e-09	5.83e-05	1.74e-21	2.54e-05	1.28e-14	1.69e-09	1.23e-08	0.000112	7.9e-22	0.648	7.95e-32	7.84e-08	6.01e-13	1.63e-07	4.88e-42
Statistical data from ELDA software used for the determination of GSC fractions (R633 cell line)

## Sheet: TG1
COMBINATIONS	DMSO	DMSO + 4Gy (X)	OLA + 4Gy(X)	OLA + TMZ + 4Gy(X)	AG + 4Gy(X)	AG+ TMZ + 4Gy(X)	TALA + 4Gy (X)	TALA + TMZ + 4Gy (X)	TMZ + 4Gy(X)	DMSO + 2Gy(C)	OLA + 2Gy(C)	OLA + TMZ + 2Gy(C)	AG + 2Gy(C)	AG+ TMZ + 2Gy(C)	TALA + 2Gy (C)	TALA + TMZ + 2Gy (C)	TMZ + 2Gy (C)
DMSO		8.18e-20	2.14e-49	7.52e-50	1.41e-34	1.7e-52	7.02e-60	6.1e-87	7.46e-36	0.0147	8.21e-85	8.58e-91	7.79e-07	1.53e-41	1.48e-98	1.74e-89	2.50e-19
DMSO + 4Gy (X)	8.18e-20		1.86e-07	3.89e-08	0.00201	4.93e-09	6.14e-12	1.88e-24	4.72e-06	3.19e-09	3.36e-23	1.18e-26	0.0256	3.93e-05	3.94e-31	6.71e-26	0.986
OLA + 4Gy(X)	2.14e-49	1.86e-07		0.69	0.0421	0.456	0.0723	1.67e-07	0.712	6.58e-28	8.81e-07	8.42e-09	2.24e-10	0.286	1.41e-11	2.39e-08	2.19e-07
OLA + TMZ + 4Gy(X)	7.52e-50	3.89e-08	0.69		0.0172	0.735	0.170	2.01e-06	0.965	1.08e-28	9.08e-06	1.32e-07	4.97e-11	0.150	3.66e-10	3.43e-07	4.63e-08
AG + 4Gy(X)	1.41e-34	0.00201	0.0421	0.0172		0.00643	0.000176	1.28e-12	0.0455	1.30e-18	1.08e-11	2.99e-14	3.09e-06	0.332	1.19e-17	1.10e-13	0.00208
AG+ TMZ + 4Gy(X)	1.7e-52	4.93e-09	0.456	0.735	0.00643		0.301	9.52e-06	0.816	2e-30	3.95e-05	7.24e-07	7.27e-12	0.0741	2.63e-09	1.79e-06	6.05e-09
TALA + 4Gy (X)	7.02e-60	6.14e-12	0.0723	0.170	0.000176	0.301		0.00067	0.281	1.64e-35	0.00208	8.26e-05	1.7e-14	0.00471	7.37e-07	0.000173	8.23e-12
TALA + TMZ + 4Gy (X)	6.1e-87	1.88e-24	1.67e-07	2.01e-06	1.28e-12	9.52e-06	0.00067		0.000105	8.97e-55	0.735	0.577	3.35e-25	4.99e-10	0.105	0.713	3.62e-24
TMZ + 4Gy(X)	3.19e-09	4.72e-06	0.712	0.965	0.0455	0.816	0.281	0.000105		2.19e-21	0.000307	1.52e-05	6.04e-09	0.222	2.16e-07	3.01e-05	5.06e-06
DMSO + 2Gy(C)	0.0147	3.19e-09	6.58e-28	1.08e-28	1.30e-18	2e-30	1.64e-35	8.97e-55	2.19e-21		4.33e-53	9.39e-58	0.0076	3.93e-05	9.89e-64	9.73e-57	4.91e-09
OLA + 2Gy(C)	8.21e-85	3.36e-23	8.81e-07	9.08e-06	1.08e-11	3.95e-05	0.00208	0.735	0.000307	4.33e-53		0.370	4.00e-24	3.40e-09	0.05	0.480	6.31e-23
OLA + TMZ + 2Gy(C)	8.58e-91	1.18e-26	8.42e-09	1.32e-07	2.99e-14	7.24e-07	8.26e-05	0.577	1.52e-05	9.39e-58	0.370		4.44e-27	1.65e-11	0.287	0.849	2.40e-26
AG + 2Gy(C)	7.79e-07	0.0256	2.24e-10	4.97e-11	3.09e-06	7.27e-12	1.7e-14	3.35e-25	6.04e-09	0.0076	4.00e-24	4.44e-27		4.35e-08	6.96e-31	1.96e-26	0.0275
AG+ TMZ + 2Gy(C)	1.53e-41	3.93e-05	0.286	0.150	0.332	0.0741	0.00471	4.99e-10	0.222	6.63e-23	3.40e-09	1.65e-11	4.35e-08		1.26e-14	5.4e-11	4.29e-05
TALA + 2Gy (C)	1.48e-98	3.94e-31	1.41e-11	3.66e-10	1.19e-17	2.63e-09	7.37e-07	0.105	2.16e-07	9.89e-64	0.05	0.287	6.96e-31	1.26e-14		0.209	8.92e-31
TALA + TMZ + 2Gy (C)	1.74e-89	6.71e-26	2.39e-08	3.43e-07	1.10e-13	1.79e-06	0.000173	0.713	3.01e-05	9.73e-57	0.480	0.849	1.96e-26	5.4e-11	0.209		1.34e-25
TMZ + 2Gy (C)	2.50e-19	0.986	2.19e-07	4.63e-08	0.00208	6.05e-09	8.23e-12	3.62e-24	5.06e-06	4.91e-09	6.31e-23	4.63e-08	0.0275	4.29e-05	8.92e-31	1.34e-25
Statistical data from ELDA software used for the determination of GSC fractions (TG1 cell line)
